# Supplementary material for: Dopamine and Norepinephrine Tissue Levels in the Developing Limbic Brain Are Impacted by the Human CHRNA6 3′-UTR Single-Nucleotide Polymorphism (rs2304297) in Rats
Source: Int J Mol Sci. 2024 Mar 26;25(7):3676. doi: 10.3390/ijms25073676 (PMC11011259; doi:10.3390/ijms25073676)
Supplement: Supplementary file 1 [file ijms-25-03676-s001.zip]

Archive with 1 entries (1 files):
- ijms-2908897-supplementary.pdf
